# Supplementary material for: EXP1 is critical for nutrient uptake across the parasitophorous vacuole membrane of malaria parasites
Source: PLoS Biol. 2019 Sep 30;17(9):e3000473. doi: 10.1371/journal.pbio.3000473 (PMC6786648; doi:10.1371/journal.pbio.3000473)
Supplement: S2 Data — (XLSX) [file pbio.3000473.s011.xlsx]

## Sheet:  S1C Fig
	Parasitemia (%)
Day	Control	rapalog
1	0.05	0.05
2	0.14	0.16
3	0.56	0.51
4	1.23	0.71
5	4.96	0.82

## Sheet:  S1E Fig
Number of nuclei/parasite	Control Exp1	Rapalog Exp1	Control Exp 2	Rapalog Exp. 2						Rapalog	Rapalog 2
	4	1	1	1						vs,	vs,
	4	1	1	1						Control	Control 2
	4	1	2	1						Experiment 1	Experiment 2
	4	1	2	1					Unpaired t test
	4	1	2	1					P value	< 0,0001	< 0,0001
	6	1	2	1					P value summary	****	****
	6	1	2	1					Significantly different? (P < 0.05)	Yes	Yes
	7	1	3	1					One- or two-tailed P value?	Two-tailed	Two-tailed
	7	1	3	1					t, df	t=8,105 df=68	t=6,734 df=111
	7	1	3	1
	8	1	3	1					How big is the difference?
	8	1	3	1					Mean ± SEM of column A	10,30 ± 0,7320, n=37	5,155 ± 0,4245, n=58
	8	1	3	1					Mean ± SEM of column B	2,939 ± 0,4999, n=33	1,909 ± 0,2113, n=55
	8	1	4	1					Difference between means	-7,358 ± 0,9079	-3,246 ± 0,4821
	8	1	4	1					95% confidence interval	-9,170 to -5,546	-4,201 to -2,291
	8	2	4	1					R squared	0.4913	0.29
	8	2	4	1
	9	2	4	1
	10	2	4	1
	10	3	4	1
	10	3	4	1
	10	3	4	1
	11	3	4	1
	12	4	4	1
	12	4	4	1
	12	4	4	1
	13	4	4	1
	14	4	4	1
	15	5	4	1
	15	5	4	2
	15	8	4	2
	15	12	5	2
	16	12	5	2
	17		5	2
	18		5	2
	19		5	2
	19		5	2
			5	2
			5	2
			5	2
			5	2
			5	2
			5	2
			5	2
			6	2
			6	2
			6	3
			6	3
			6	3
			6	4
			8	4
			10	4
			12	5
			10	6
			12	10
			10
			16
			18

## Sheet:  S1F Fig
Day [d]	Control					Rapalog
1	0.11	0.11				0.14	0.11
2	0.11	0.13				0.15	0.16
3	0.96	0.98				0.16	0.14
4	1.19	1.37				0.2	0.21
5	10.11	13.15				0.3	0.36
6	15.48	20.413				0.3	0.31
7	139.23	175.36				0.95	1.01
8	141.152	214.79				1.41	1.32
9	1454.8	2087.3				5.07	5.17

## Sheet:  S1H Fig
Number of Lyso PC positive protrusions	Control	Rapalog				Rapalog
	1	0				vs,
	1	1				Control
	2	2
	1	2			Unpaired t test
	1	1			P value	0.0007
	1	1			P value summary	***
	0	1			Significantly different? (P < 0.05)	Yes
	1	3			One- or two-tailed P value?	Two-tailed
	1	1			t, df	t=3,591 df=58
	0	2
	2	1			How big is the difference?
	1	2			Mean ± SEM of column A	0,6818 ± 0,1378, n=22
	0	2			Mean ± SEM of column B	1,342 ± 0,1149, n=38
	0	0			Difference between means	0,6603 ± 0,1839
	0	1			95% confidence interval	0,2922 to 1,028
	1	2			R squared	0.1819
	0	2
	0	2
	1	1
	0	1
	0	2
	1	1
		1
		1
		1
		3
		0
		1
		2
		2
		1
		1
		2
		1
		1
		1
		1
		1

## Sheet:  S2A Fig
Relative activity of complementation constructs vs EXP1 wt NMDE3 [%]													Mean
	Δ EXP1	0.87	-1.73	5.72	-3.46	-2.12	0.71						-0.00166667
	EXP1 wt mid	102.48	66.38	89.25	107.73	114.43	119.69	113.52					101.926
	EXP1 wt high	127.81	123.58	99.62	105.15	113.73							113.978
	EXP1 wt low	71.45	52.75	40.02	10.88	7.14	22	4.96					29.8857
	EXP1 mut 3x	70.67	70.06	63.6	38.73	40.7	74.46	78.93					62.45
	EXP1 mut R70A mid	57.16	76.9	61.2	73.79	76.1							69.03
	EXP1 mut R70A high	99.6	98.33	100.01	104.31								100.562
	EXP1 mut TM	17.7	21.82	8.36	16.42	-1.14							12.632
	EXP1 wt mScarlet	2.67	7.07	9.03	16.42	-8.24							5.39
	EXP1 Δ CS	28.59	14.77	41.89	20.78	23.79							25.964
	EXP1 Δ ED	42.02	34.99	31.33	25.42								33.44
	EXP1 ΔC 105-162	61.57	46.35	42.28	60.09	80.64	65.29						59.37
	EXP1 Δ C 131-162	33.83	32.35	60.96	42.9	12.06	19.4	14.33	35.2	10.54	15	23.58	27.2864
	EXP1 ΔC 145-162	61.66	45.34	52.75	63.54	84.55	70.36						63.0333
	EXP1 ETR2 N long	21.71	7.35	15.75			12.74						14.3875
	EXP1 ETR2 N short	12.41	18.08	17.34	33.15	4.52							17.1
	Etramp2 + EXP1 (c)	21.92	15.51	22.13									19.8533
	Exported EXP1 C	6.5	7.6	18.42	-0.95								7.8925
	EXP1 ETR4 C	29.57	50.09	16.06	0.03								23.9375
	Pb EXP1 Ty1	36.01	37.3	57.6	52.75	46.89							46.11
	Pb EXP1 (c)	31.23	59.61	59.73	78.49	100.16	70.1	71.35					67.2386
	Pb EXP1 N +Pf EXP1 TM+C	-8.34	4.63	2.18	3.18	-1.11							0.108

## Sheet:  S2D Fig
Stages present [%]	Rings		Trophozoites
cond EXP1 control	100	100	0	0
cond EXP1 rapalog	100	100	0	0
EXP1 wt high control	100	100	0	0
EXP1 wt high rapalog	100	100	0	0
cond EXP1 control 24-27 hpi	3.07692	12.3288	96.9231	87.6712
cond EXP1 rapalog 24-27 hpi	72.1519	76.0563	27.8481	23.9437
EXP1 wt high control 24-27 hpii	0	5.08475	100	94.9153
EXP1 wt high rapalog 24-27 hpi	9.52381	10	90.4762	90
Column D	EXP1 wt high rapalog 24-27 hpi
vs.	vs,
Column B	cond EXP1 rapalog 24-27 hpi
Unpaired t test
P value	0.0009
P value summary	***
Significantly different? (P < 0.05)	Yes
One- or two-tailed P value?	Two-tailed
t, df	t=32,72 df=2
How big is the difference?
Mean ± SEM of column B	74,10 ± 1,952, n=2
Mean ± SEM of column D	9,762 ± 0,2381, n=2
Difference between means	-64,34 ± 1,967
95% confidence interval	-72,80 to -55,88
R squared	0.9981

## Sheet: S4A Fig
Fluorescent cells [%]	Control RPMI 20-34h	Control + Diamide 20-34	Control +Trolox 20-34	Rapalog +RPMI 20-34	Rapalog+Diamide 20-34	Rapalog+Tro 20-34	Control RPMI 36-44	Control + Diamide 36-44	Control Trolox 36-44	Rapalog+ RPMI 36-44	Rapalog+Diamide 36-44	Rapalog+ Trolox 36-44
	17.3	28.59	10.08	12.72	10	10.45	56.5	78.25	37.8	23.99	38.13	15.4
	38.9	39.4	23.7	11.8	5.6	7	55.65	71.25	43	13.5	13.6	8.35
	7.67	17.06	4.4	4.04	6.6	1.69	44.89	67.4	32.29	16.56	26.93	9.22
	13.56	16.57	9.54	11.7	10.07	7.36	80	87.77	81.35	30.96	47.28	35.47
Mean	19.3575	25.405	11.93	10.065	8.0675	6.625	59.26	76.1675	48.61	21.2525	31.485	17.11
SD	10.5485	8.41071	6.39325	3.13155	1.78811	2.81658	11.4656	6.92829	17.2428	6.06383	11.2629	9.78778

## Sheet: S4B Fig
Fluorescence values (units )	Control RPMI 24 hours	Diamide Control 24 h	Trolox Control 24 h	RPMI+Rapalog 24 h	Diamide Rapalog 24h	Trolox Rapalog 24 h	Control RPMI 48 hours	Diamide Control 48 h	Trolox Control 48 h	RPMI+Rapalog 48 h	Diamide Rapalog 48h	Trolox Rapalog 48 h
	585	603	462	358	267	301	738	1183	601	369	361	311
	562	598	481	475	442	401	1175	2452	907	708	1009	561
	656	852	512	503	453	450	883	1716	712	526	714	411
	404	551	346	380	422	320	1804	3219	1483	748	1103	648
Mean	551.75	651	450.25	429	396	368	1150	2142.5	925.75	587.75	796.75	482.75
SD	106.315	136.032	72.4908	70.7908	86.9521	69.7758	472.361	886.413	392.441	174.933	334.447	150.639

## Sheet:  S6E Fig
Day	3D7 Parasitemia [%]			Mean	SD			Day	ETRAMP5 Parasitemia [%]			Mean	SD
1	0.1	0.1	0.1	0.1	0			1	0.1	0.1	0.1	0.1	0
2	0.12		0.09	0.105	0.015			2	0.13	0.12	0.06	0.103333	0.0309121
3	0.64	0.27	1.05	0.653333	0.318573			3	0.61	0.51	0.53	0.55	0.0432049
4	0.68	0.33	1.1	0.703333	0.314784			4	0.68	0.69	0.57	0.646667	0.054365
5	7.66	3.28	8.85	6.59667	2.39503			5	6.47	5.19	4.22	5.29333	0.92146
Parasitemia at day 5 [%]	3D7	ETRAMP5
	7.66	6.47
	3.28	5.19
	8.85	4.22
Column B	ETRAMP5
vs.	vs,
Column A	3D7
Unpaired t test
P value	0.5123
P value summary	ns
Significantly different? (P < 0.05)	No
One- or two-tailed P value?	Two-tailed
t, df	t=0,7183 df=4
How big is the difference?
Mean ± SEM of column A	6,597 ± 1,694, n=3
Mean ± SEM of column B	5,293 ± 0,6516, n=3
Difference between means	-1,303 ± 1,815
95% confidence interval	-6,341 to 3,735
R squared	0.1142

## Sheet: Fig S7E
	Parasitemia [%]
Day	Control	Rapalog
1	0.05	0.06
2	0.05	0.06
3	0.14	0.05
4	0.34	0.04
5	2.07	0.04

[truncated: 2 more sheets:  S8D Fig,  S8e Fig]
